# Supplementary material for: Synthesis, Antifungal Activity, Cytotoxicity and QSAR Study of Camphor Derivatives
Source: J Fungi (Basel). 2022 Jul 22;8(8):762. doi: 10.3390/jof8080762 (PMC9332567; doi:10.3390/jof8080762)
Supplement: Supplementary file 1 [file jof-08-00762-s001.zip]

Archive with 1 entries (1 files):
- jof-1794191-supplementary.pdf
